# Supplementary material for: Second-Line Treatment of Metastatic Renal Cell Carcinoma in the Era of Predictive Biomarkers
Source: Diagnostics (Basel). 2023 Jul 20;13(14):2430. doi: 10.3390/diagnostics13142430 (PMC10378702; doi:10.3390/diagnostics13142430)
Supplement: Supplementary file 1 [file diagnostics-13-02430-s001.zip]

Archive with 1 entries (1 files):
- diagnostics-2487095-supplementary.pdf
